# Supplementary material for: Potential Biological and Genetic Links Between Dementia and Osteoporosis: A Scoping Review
Source: Geriatrics (Basel). 2025 Jul 20;10(4):96. doi: 10.3390/geriatrics10040096 (PMC12333915; doi:10.3390/geriatrics10040096)
Supplement: Supplementary file 1 [file geriatrics-10-00096-s001.zip]

Archive with 1 entries (1 files):
- geriatrics-3701398-supplementary.pdf
